# Supplementary material for: Comparative Metagenomic Studies Reveal Different Evolutionary Directions of Synthetic Indoor Microbial Communities Under Different Nutritional Conditions
Source: Int J Mol Sci. 2026 May 10;27(10):4238. doi: 10.3390/ijms27104238 (PMC13207052; doi:10.3390/ijms27104238)
Supplement: Supplementary file 1 [file ijms-27-04238-s001.zip]

Archive with 1 entries (1 files):
- ijms-4276898-supplementary.pdf
